# Supplementary material for: O brother, where art thou? Investment in siblings for inclusive fitness benefits, not father absence, predicts earlier age at menarche
Source: Biol Lett. 2017 Oct 18;13(10):20170464. doi: 10.1098/rsbl.2017.0464 (PMC5665773; doi:10.1098/rsbl.2017.0464)
Supplement: Analysis Code [file rsbl20170464supp2.do]

*************************************************************************
***Code to support Smith (2017) 'O Brother, where art thou? Investment in 
***siblings for inclusive fitness benefits, not father absence, predicts 
***earlier age at menarche'

***NOTE: Data used for this submission will be made available on request to the 
***Executive (alspac-exec@bristol.ac.uk). The ALSPAC data management plan 
***(available here: http://www.bristol.ac.uk/alspac/researchers/data-access/
***documents/alspac-data-management-plan.pdf) describes in detail the policy 
***regarding data sharing, which is through a system of managed open access. 


*Age at menarche stratifed by allsibs categories (need to sort by allsibs first)
sort allsibs
by allsibs: sum(AGE_MENARCHE_YEARS_comp)

sort aln qlet

*Average age at menarche in sample
sum AGE_MENARCHE_YEARS_comp

***Descriptove stats of all predictor variables (if have data for menarche and sibs)
* Categorical/binary variables first
tab1 nodad a053 c645a home moneyprobs allsibs if AGE_MENARCHE_YEARS_comp!=. & allsibs != .

*Continuous variables
sum kz030 tot_sibs d010 if AGE_MENARCHE_YEARS_comp!=. & allsibs != .


***Tests of collinearity for sibling categories
*Sibling categories and FA (removing all cases not included in analysis)
tab allsibs nodad if AGE_MENARCHE_YEARS_comp != ., chi row

*Sibling categories and use of car
tab allsibs a053 if AGE_MENARCHE_YEARS_comp != ., chi row

*Sibling categories and mum education level
tab allsibs c645a if AGE_MENARCHE_YEARS_comp != ., chi row

*Sibling categories and home ownership
tab allsibs home if AGE_MENARCHE_YEARS_comp != ., chi row

*Sibling categories and financial problems
tab allsibs moneyprobs if AGE_MENARCHE_YEARS_comp != ., chi row

*Sibling categories and birthweight
sort allsibs
by allsibs: sum(kz030) if AGE_MENARCHE_YEARS_comp != .

sort aln qlet

anova kz030 ib2.allsibs if AGE_MENARCHE_YEARS_comp != .
regress

*Sibling categories and mother's period age
sort allsibs
by allsibs: sum(d010) if AGE_MENARCHE_YEARS_comp != .

sort aln qlet

anova d010 ib2.allsibs if AGE_MENARCHE_YEARS_comp != .
regress

*Sibling categories and total number of siblings
sort allsibs
by allsibs: sum(tot_sibs) if AGE_MENARCHE_YEARS_comp != .

sort aln qlet

anova tot_sibs ib2.allsibs if AGE_MENARCHE_YEARS_comp != .
regress


***Regression Models
*Model 1 - Use 'Only full sibs' as outgroup as as biggest sample size
regress AGE_MENARCHE_YEARS_comp ib2.allsibs

*Effect size for model 1
esize twosample AGE_MENARCHE_YEARS_comp if (allsibs == 1 | allsibs == 2) & AGE_MENARCHE_YEARS_comp != ., by(allsibs) all

*Cohen's D = 0.37 - r = 0.182 - r2 = 0.033

*Model 2 - Father absence model
regress AGE_MENARCHE_YEARS_comp nodad

*Effect size for model 2 (Father absense)
esize twosample AGE_MENARCHE_YEARS_comp if AGE_MENARCHE_YEARS_comp != ., by(nodad) all

* Cohen's D = 0.196 - r = 0.098 - r2 = 0.0095

*Model 3 - Add 'siblings relatedness' and 'father absence' in same model
regress AGE_MENARCHE_YEARS_comp ib2.allsibs nodad
vif

*Sample size for half/step sibs vs full sibs (step=84; full=2,492) in model 3
esize twosample AGE_MENARCHE_YEARS_comp if (allsibs == 1 | allsibs == 2) & AGE_MENARCHE_YEARS_comp != . & nodad != ., by(allsibs) all

*t = 2.79 - n1 (only step-sibs) = 84 - n2 (only full sibs) = 2492 - cohen's D = 0.31 - r = 0.153 - r2 = 0.023

*Model 4 - Add all other controls (inc. mum menarche as continuous variable and total sibs)
regress AGE_MENARCHE_YEARS_comp ib2.allsibs nodad kz030 i.c645a home moneyprobs d010 tot_sibs
vif

*Model 5 - Relaxed optimsed model (p<0.1) with just sig vars left (allsibs, education and mum menarche)
regress AGE_MENARCHE_YEARS_comp ib2.allsibs d010 i.c645a
vif

*Sample size for half/step sibs vs full sibs in model 5 (step=79; full=2,170)
esize twosample AGE_MENARCHE_YEARS_comp if (allsibs == 1 | allsibs == 2) & AGE_MENARCHE_YEARS_comp != . & c645a != . & d010 != ., by(allsibs) all

*t = 3.16 - n1 (only step-sibs) = 79 - n2 (only full sibs) = 2170 - cohen's D = 0.36 - r = 0.178 - r2 = 0.032

*Sample size for no sibs vs full sibs in model 5 (no sibs=160; full=2,170)
esize twosample AGE_MENARCHE_YEARS_comp if (allsibs == 0 | allsibs == 2) & AGE_MENARCHE_YEARS_comp != . & c645a != . & d010 != ., by(allsibs) all

*t = 2.52 - n1 (no sibs) = 160 - n2 (only full sibs) = 2170 - cohen's D = 0.21 - r = 0.1-3 - r2 = 0.011
